# Supplementary material for: Recording vaccine doses administered: A global analysis of tally sheet design for infant and child immunizations
Source: PLOS Glob Public Health. 2025 Oct 6;5(10):e0004973. doi: 10.1371/journal.pgph.0004973 (PMC12500165; doi:10.1371/journal.pgph.0004973)
Supplement: S1 Data — (XLSX) [file pgph.0004973.s001.xlsx]

## Sheet: Supplementary annex
Region actual	Income	Country	Doc type	Location	Date	Service delivery strategy	Clear upper age limit	Age segregated for catch-up	Late doses recording in designated age groupings	Sex	HepB birth dose late	Protection at birth for neonatal tetanus	Rota upper age limit <2yrs	Fully immunized child	Line list doses (no grouping)	Contact groups of vaccines	Registry features in tally sheet (name of child etc)	Marking type	Subtotal count dose by age	Grand total dose	Any instructions
AFR	Lower middle income	Angola	Tally sheet	No	Yes	Yes	Yes	Yes	Yes, closed	No	No	No	Yes	No	No	Yes	No	Fill-in circle	No	No	Yes
EUR	Upper middle income	Albania	Tally sheet	Yes	Yes	No	No	Yes	Yes, open	No	Yes	No	N/A	No	No	Yes	No	Empty field	Yes	Yes	No
AFR	Low income	Burkina Faso	Tally sheet	No	Yes	No	Yes	Yes	Yes, closed	Yes	Yes	Yes	No	No	No	Yes	No	Hash marks (5s)	Yes	Yes	No
AMR	High income	Antigua and Barbuda	Tally sheet	Yes	Yes	No	No	Yes	Yes, open	No	Partial, mark 0-11m	No	No	No	Yes	No	No	Empty field	No	No	No
AFR	Lower middle income	Cote d'Ivoire	Tally sheet	Yes	Yes	Yes	No	No	No	Yes	Partial, mark 0-11m	No	Yes	Yes	No	No	No	Fill-in numeric	Yes	Yes	No
EUR	Upper middle income	Azerbaijan	Tally sheet	Yes	Yes	No	No	Yes	Yes, open	Yes	No	No	No	No	Yes	No	No	Empty field	No	Yes	No
EMR	High income	Bahrain	Tally sheet	Yes	Yes	No	No	Yes	Yes, open	Yes	Yes	No	No	No	No	Yes	No	Fill-in box	Yes	Yes	No
AFR	Lower middle income	Comoros	Tally sheet	Yes	Yes	Yes	Yes	No	No	Yes	Partial, mark 0-11m	No	Yes	No	Yes	No	No	Empty field	Yes	No	No
EUR	Upper middle income	Belarus	Tally sheet	Yes	Yes	No	No	Yes	Yes, open	No	No	No	No	No	Yes	No	Yes	Empty field	No	No	Yes
AMR	Upper middle income	Belize	Tally sheet	Yes	Yes	Yes	No	Yes	Yes, open	No	Yes	No	N/A	No	Yes	No	No	Empty field	Yes	No	No
AFR	Lower middle income	Benin	Tally sheet	Yes	Yes	Yes	No	Yes	Yes, open	No	N/A	No	No	No	Yes	No	No	Fill-in circle	Yes	Yes	Yes
AFR	Upper middle income	Botswana	Tally sheet	Yes	Yes	No	Yes	Yes	Yes, open	No	Yes	Yes	No	No	Yes	No	No	Fill-in numeric	Yes	No	No
AFR	Lower middle income	Guinea	Tally sheet	Yes	Yes	Yes	Yes	No	No	No	Partial, mark 0-11m	Yes	Yes	Yes	Yes	No	No	Fill-in numeric	Yes	No	No
AFR	Lower middle income	Cameroon	Tally sheet	Yes	Yes	Yes	No	Yes	Yes, open	Yes	Partial, mark 0-11m	No	Yes	No	Yes	No	No	Fill-in numeric	Yes	Yes	No
AFR	Low income	Liberia	Tally sheet	Yes	Yes	Yes	Yes	No	No	No	No	No	N/A	Yes	Yes	No	No	Empty field	No	No	No
AFR	Lower middle income	Lesotho	Tally sheet	No	Yes	No	Yes	No	No	No	No	No	No <12m	Yes	Yes	No	Yes	Empty field	No	No	No
AMR	High income	Cayman Islands	Tally sheet	No	Yes	No	Yes	Yes	Yes, open	No	Partial, mark 0-11m	No	No	No	No	No	No	Empty field	Yes	No	No
AFR	Low income	DR Congo	Tally sheet	No	Yes	No	Yes	Yes	Yes, closed	Yes	No	No	Yes	No	No	Yes	No	Fill-in numeric	Yes	No	No
AFR	Lower middle income	Nigeria	Tally sheet	Yes	Yes	Yes	Yes	No	No	No	Yes	No	Yes	No	Yes	No	No	Fill-in circle	No	No	No
AFR	Lower middle income	Senegal	Tally sheet	Yes	Yes	Yes	Yes	No	No	Yes	Yes	No	Yes	Yes	Yes	No	No	Fill-in numeric	Yes	No	No
AFR	Low income	Sierra Leone	Tally sheet	Yes	Yes	Yes	Yes	Yes	Yes, closed	No	N/A	Yes	No <12m	Yes	Yes	No	No	Empty field	No	No	No
AFR	Low income	Eritrea	Tally sheet	Yes	Yes	Yes	No	Yes	Yes, open	No	N/A	Yes	Yes	No	Yes	No	No	Fill-in circle	Yes	No	No
AFR	Low income	Uganda	Tally sheet	Yes	Yes	Yes	Yes	Yes	Yes, closed	No	Partial, mark 0-11m	Yes	No <12m	Yes	Yes	No	No	Fill-in circle	Yes	No	Yes
AFR	Low income	Ethiopia	Tally sheet	Yes	Yes	Yes	No	Yes	Yes, open	No	Yes	Yes	No	Yes	Yes	No	No	Empty field	Yes	Yes	No
AFR	Upper middle income	Gabon	Tally sheet	Yes	Yes	Yes	No	Yes	Yes, open	No	N/A	No	N/A	No	Yes	No	No	Fill-in circle	Yes	No	No
AFR	Lower middle income	Ghana	Tally sheet	Yes	Yes	Yes	No	Yes	Yes, open	No	Partial, mark 0-11m	No	Yes	Yes	Yes	No	No	Fill-in circle	Yes	Yes	No
AMR	Upper middle income	Domincan Republic	Tally sheet	Yes	Yes	No	Yes	Yes	Yes, closed	No	No	No	No <12m	No	Yes	No	No	Fill-in numeric	Yes	No	No
AMR	High income	Guyana	Tally sheet	Yes	Yes	No	Yes	Yes	Yes, open	Yes	Yes	No	No	No	Yes	No	No	Empty field	Yes	Yes	No
AMR	Lower middle income	Honduras	Tally sheet	Yes	Yes	Yes	Yes	Yes	Yes, closed	No	No	No	No <12m	No	Yes	No	Yes	Empty field	Yes	No	No
AMR	Lower middle income	Haiti	Tally sheet	Yes	Yes	No	Yes	No	No	Yes	N/A	No	No <12m	Yes	Yes	No	No	Fill-in circle	Yes	No	No
AMR	Lower middle income	Nicaragua	Tally sheet	Yes	Yes	Yes	Yes	Yes	Yes, closed	No	N/A	No	No	No	Yes	No	No	Fill-in circle	Yes	No	Yes
AMR	Upper middle income	Paraguay	Tally sheet	Yes	Yes	Yes	Yes	Partial, can be calculated by age	Partial, can be calculated by age	No	No	No	No	No	Yes	No	Yes	Empty field	No	No	No
AMR	Upper middle income	El Salvador	Tally sheet	Yes	Yes	Yes	Yes	Yes	Yes, closed	Yes	No	No	No <8m	No	Yes	No	Yes	Empty field	Yes	No	No
AMR	Upper middle income	Suriname	Tally sheet	Yes	Yes	No	No	Partial, can be calculated by age	Partial, can be calculated by age	No	No	No	No	No	Yes	No	Yes	Empty field	No	No	No
AMR	High income	Virgin Islands	Tally sheet	No	Yes	N/A	No	Partial, can be calculated by age	Partial, can be calculated by age	No	N/A	No	No	No	Yes	No	Yes	Empty field	No	No	No
EMR	Low income	Afghanistan	Tally sheet	Yes	Yes	Yes	Yes	No	No	Yes	No	No	No <12m	No	Yes	No	No	Fill-in box	Yes	Yes	No
EMR	Upper middle income	Iraq	Tally sheet	Yes	Yes	No	Yes	Yes	Yes, open	Yes	Yes	Yes	No <12m	No	Yes	No	No	Empty field	Yes	No	No
EMR	Lower middle income	Djibouti	Tally sheet	Yes	Yes	No	Yes	Yes	Yes, closed	No	Partial, mark 0-11m	No	No	No	No	Yes	No	Fill-in circle	No	Yes	No
AFR	Lower middle income	Kenya	Tally sheet	Yes	Yes	No	No	Yes	Yes, open	No	N/A	No	No	Yes	Yes	No	No	Fill-in circle	Yes	No	No
AFR	Lower middle income	Mauritania	Tally sheet	Yes	Yes	Yes	No	Yes	Yes, open	Yes	Partial, mark 0-11m	Yes	No	No	Yes	No	No	Fill-in numeric	Yes	No	No
AFR	Low income	Niger	Tally sheet	Yes	Yes	Yes	Yes	Yes	Yes, open	No	N/A	No	No	No	Yes	No	Yes	Empty field	No	No	Yes
EMR	Lower middle income	Pakistan	Tally sheet	Yes	Yes	Yes	No	Yes	Yes, open	Yes	No	No	No	No	Yes	No	No	Empty field	Yes	No	No
WPR	Lower middle income	PNG	Tally sheet	Yes	Yes	No	Yes	Yes	Yes, open	Yes	Yes	No	N/A	No	Yes	No	No	Empty field	Yes	No	No
EUR	Upper middle income	Georgia	Tally sheet	Yes	Yes	No	No	Yes	Yes, closed	Yes	No	No	No <12m	No	Yes	No	No	Empty field	Yes	No	No
SEAR	Lower middle income	Myanmar	Tally sheet	Yes	Yes	No	No	Partial, can be calculated by age	Partial, can be calculated by age	No	No	No	No	No	Yes	No	Yes	Empty field	No	Yes	Yes
WPR	High income	Samoa	Tally sheet	Yes	Yes	Yes	No	Yes	Yes, open	Yes	Yes	No	No	No	Yes	No	No	Empty field	Yes	Yes	No
WPR	Lower middle income	Lao	Tally sheet	Yes	Yes	Yes	Yes	Yes	Yes, closed	No	Yes	No	No	Yes	Yes	No	No	Empty field	Yes	No	Yes
AFR	Lower middle income	Tanzania	Tally sheet	Yes	Yes	Yes	No	Yes	Yes, open	Yes	N/A	No	No	No	Yes	No	No	Fill-in numeric	Yes	Yes	No
SEAR	Lower middle income	Timor-Leste	Tally sheet	No	No	No	N/A	Yes	Yes, open	Yes	No	No	No	No	Yes	No	No	Empty field	No	Yes	No
WPR	Lower middle income	Vanautu	Tally sheet	Yes	Yes	Yes	Yes	Yes	Yes, closed	No	No	No	Yes	No	Yes	No	No	Fill-in numeric	Yes	No	No
WPR	Lower middle income	Vietnam	Tally sheet	Yes	Yes	No	No	Yes	Yes, open	No	Yes	No	No	No	Yes	No	No	Empty field	No	Yes	No
